# Supplementary material for: The AAV capsid can influence the epigenetic marking of rAAV delivered episomal genomes in a species dependent manner
Source: Nat Commun. 2023 Apr 28;14:2448. doi: 10.1038/s41467-023-38106-3 (PMC10147666; doi:10.1038/s41467-023-38106-3)
Supplement: Supplementary file 4 — Supplementary Data 1 [file 41467_2023_38106_MOESM4_ESM.xlsx]

## Sheet:  1
		5' - 3'	5' - 3'
	Target	Primer FWD	Primer REV	Use
	Fluciferase	CACATATCGAGGTGGACATTAC	TGGTTTGTATTCAGCCCATAG	AAV Titration, luciferase mRNA, vector copy, uncoating and episomal ratio quantification
	TdTomato	ATGCAGAAGAAAACTATGGGAT	CCAGTTTTGTGTCCACGTAATA	AAV Titration
	GFP	CAAGCTGGAGTACAACTACAA	GGATCTTGAAGTTCACCTTGAT	AAV Titration
	ActinB (mouse)	CAGAAGGACTCCTATGTGGG	TCAAACATGATCTGGGTCATC	Luciferase mRNA quantification
	ActinB (human)	GAAGATGACCCAGATCATGTTT	CATGAGGTAGTCAGTCAGGTCC	Luciferase mRNA quantification
	PTGER2 (human and mouse)	TACCTGCAGCTGTACGCCAC	GCCAGGAGAATGAGGTGGTC	Vector copy number quantification
