# Supplementary material for: The AAV capsid can influence the epigenetic marking of rAAV delivered episomal genomes in a species dependent manner
Source: Nat Commun. 2023 Apr 28;14:2448. doi: 10.1038/s41467-023-38106-3 (PMC10147666; doi:10.1038/s41467-023-38106-3)
Supplement: Supplementary file 5 — Supplementary Data 2 [file 41467_2023_38106_MOESM5_ESM.xlsx]

## Sheet:  2
	Reagent type	Reagent name	Source	Catalog number	Additional information
	Beads	Concanavalin A (ConA) Conjugated Paramagnetic Beads	Bangs Laboratories	BP531
	Primary antibody	SNAP-ChIP® Certified H3K4me3 (rabbit)	EpiCypher	13-0041	0.5uL used per sample
	Primary antibody	H3K9me3 polyclonal antibody (rabbit)	Diagenode	C15410193	0.6uL used per sample
	Primary antibody	Acetyl-Histone H3 (Lys27) Monoclonal Antibody (mouse)	ThermoFisher	MA5-23516	0.5uL used per sample
	Primary antibody	H3K27me3 Monoclonal Antibody (rabbit)	ThermoFisher	MA5-11198	0.5uL used per sample
	Primary antibody	Anti-Histone H2A antibody - ChIP Grade (rabbit)	Abcam	ab18255	0.5uL used per sample
	Primary antibody	Histone H3 Antibody (ChIP Formulated) (rabbit)	Cell Signaling	2650S	1uL used per sample
	Primary antibody	Anti-Histone H4 antibody - ChIP Grade (rabbit)	Abcam	ab10158	0.5uL used per sample
	Primary antibody	Rabbit IgG Negative Control Antibody	EpiCypher	13-0042	0.5uL of a 1:50 dilution
	Secondary antibody	Rabbit α-mouse immunoglobulin	Abcam	ab46540	0.5uL, use with primary antibodies made in mouse
	Secondary antibody	Guinea pig α-rabbit immunoglobulin	Antibodies online	ABIN101961	0.5uL, use with primary antibodies made in rabbit
	Tagged Tn5	CUTANA® pAG-Tn5	EpiCypher	15-1017
	Beads	Agencourt AMPure XP magnetic beads	Beckman Coulter	A63880	For PCR cleanup and size selection (i.e. adapter dimer and primer removal)
	PCR	Universal i5 Primer	IDT		Primer sequence provided in Supplemental Table 3
	PCR	Uniquely Barcoded i7 Primers	IDT		Primer sequence provided in Supplemental Table 3
	PCR	CUTANA® High-Fidelity 2X PCR Master Mix	EpiCypher	15-1018
