# Supplementary material for: The AAV capsid can influence the epigenetic marking of rAAV delivered episomal genomes in a species dependent manner
Source: Nat Commun. 2023 Apr 28;14:2448. doi: 10.1038/s41467-023-38106-3 (PMC10147666; doi:10.1038/s41467-023-38106-3)
Supplement: Supplementary file 6 — Supplementary Data 3 [file 41467_2023_38106_MOESM6_ESM.xlsx]

## Sheet:  3
		Previously known	Primer Name	Sequence (5’ -> 3’)	Barcode	Illumina rev.
	1	i7_1	oAG142	CAAGCAGAAGACGGCATACGAGATTCGCCTTAGTCTCGTGGGCTCGGAGATGTG	TCGCCTTA	TAAGGCGA
	2	i7_2	oAG143	CAAGCAGAAGACGGCATACGAGATCTAGTACGGTCTCGTGGGCTCGGAGATGTG	CTAGTACG	CGTACTAG
	3	i7_3	oAG144	CAAGCAGAAGACGGCATACGAGATTTCTGCCTGTCTCGTGGGCTCGGAGATGTG	TTCTGCCT	AGGCAGAA
	4	i7_4	oAG145	CAAGCAGAAGACGGCATACGAGATGCTCAGGAGTCTCGTGGGCTCGGAGATGTG	GCTCAGGA	TCCTGAGC
	5	i7_5	oAG146	CAAGCAGAAGACGGCATACGAGATAGGAGTCCGTCTCGTGGGCTCGGAGATGTG	AGGAGTCC	GGACTCCT
	6	i7_6	oAG147	CAAGCAGAAGACGGCATACGAGATCATGCCTAGTCTCGTGGGCTCGGAGATGTG	CATGCCTA	TAGGCATG
	7	i7_7	oAG148	CAAGCAGAAGACGGCATACGAGATGTAGAGAGGTCTCGTGGGCTCGGAGATGTG	GTAGAGAG	CTCTCTAC
	8	i7_8	oAG149	CAAGCAGAAGACGGCATACGAGATCCTCTCTGGTCTCGTGGGCTCGGAGATGTG	CCTCTCTG	CAGAGAGG
	9	i7_9	oAG150	CAAGCAGAAGACGGCATACGAGATAGCGTAGCGTCTCGTGGGCTCGGAGATGTG	AGCGTAGC	GCTACGCT
	10	i7_10	oAG151	CAAGCAGAAGACGGCATACGAGATCAGCCTCGGTCTCGTGGGCTCGGAGATGTG	CAGCCTCG	CGAGGCTG
	11	i7_11	oAG152	CAAGCAGAAGACGGCATACGAGATTGCCTCTTGTCTCGTGGGCTCGGAGATGTG	TGCCTCTT	AAGAGGCA
	12	i7_12	oAG153	CAAGCAGAAGACGGCATACGAGATTCCTCTACGTCTCGTGGGCTCGGAGATGTG	TCCTCTAC	GTAGAGGA
	13	v2_Ad2.13_TGGATCTG	oAG264	CAAGCAGAAGACGGCATACGAGATCAGATCCAGTCTCGTGGGCTCGGAGATGTG	CAGATCCA	TGGATCTG
	14	v2_Ad2.14_CCGTTTGT	oAG265	CAAGCAGAAGACGGCATACGAGATACAAACGGGTCTCGTGGGCTCGGAGATGTG	ACAAACGG	CCGTTTGT
	15	v2_Ad2.15_TGCTGGGT	oAG266	CAAGCAGAAGACGGCATACGAGATACCCAGCAGTCTCGTGGGCTCGGAGATGTG	ACCCAGCA	TGCTGGGT
	16	v2_Ad2.16_AGGTTGGG	oAG267	CAAGCAGAAGACGGCATACGAGATCCCAACCTGTCTCGTGGGCTCGGAGATGTG	CCCAACCT	AGGTTGGG
	17	v2_Ad2.17_GTGTGGTG	oAG268	CAAGCAGAAGACGGCATACGAGATCACCACACGTCTCGTGGGCTCGGAGATGTG	CACCACAC	GTGTGGTG
	18	v2_Ad2.18_TGGGTTTC	oAG269	CAAGCAGAAGACGGCATACGAGATGAAACCCAGTCTCGTGGGCTCGGAGATGTG	GAAACCCA	TGGGTTTC
	19	v2_Ad2.19_TGGTCACA	oAG270	CAAGCAGAAGACGGCATACGAGATTGTGACCAGTCTCGTGGGCTCGGAGATGTG	TGTGACCA	TGGTCACA
	20	v2_Ad2.20_TTGACCCT	oAG271	CAAGCAGAAGACGGCATACGAGATAGGGTCAAGTCTCGTGGGCTCGGAGATGTG	AGGGTCAA	TTGACCCT
	21	v2_Ad2.21_CGCGGACA	oAG272	CAAGCAGAAGACGGCATACGAGATTGTCCGCGGTCTCGTGGGCTCGGAGATGTG	TGTCCGCG	CGCGGACA
	22	v2_Ad2.22_TTCCATAT	oAG273	CAAGCAGAAGACGGCATACGAGATATATGGAAGTCTCGTGGGCTCGGAGATGTG	ATATGGAA	TTCCATAT
	23	v2_Ad2.23_AATTCGTT	oAG274	CAAGCAGAAGACGGCATACGAGATAACGAATTGTCTCGTGGGCTCGGAGATGTG	AACGAATT	AATTCGTT
	24	v2_Ad2.24_GGCGTCGA	oAG275	CAAGCAGAAGACGGCATACGAGATTCGACGCCGTCTCGTGGGCTCGGAGATGTG	TCGACGCC	GGCGTCGA
	25	v2_Ad2.25_ACAAAGTG	oAG276	CAAGCAGAAGACGGCATACGAGATCACTTTGTGTCTCGTGGGCTCGGAGATGTG	CACTTTGT	ACAAAGTG
	26	v2_Ad2.26_TACTTGAA	oAG277	CAAGCAGAAGACGGCATACGAGATTTCAAGTAGTCTCGTGGGCTCGGAGATGTG	TTCAAGTA	TACTTGAA
	27	v2_Ad2.27_GTGATAGC	oAG278	CAAGCAGAAGACGGCATACGAGATGCTATCACGTCTCGTGGGCTCGGAGATGTG	GCTATCAC	GTGATAGC
	28	v2_Ad2.28_AGTAGATT	oAG279	CAAGCAGAAGACGGCATACGAGATAATCTACTGTCTCGTGGGCTCGGAGATGTG	AATCTACT	AGTAGATT
	29	v2_Ad2.29_ATTGCCGG	oAG280	CAAGCAGAAGACGGCATACGAGATCCGGCAATGTCTCGTGGGCTCGGAGATGTG	CCGGCAAT	ATTGCCGG
	30	v2_Ad2.30_TTGCTAAG	oAG281	CAAGCAGAAGACGGCATACGAGATCTTAGCAAGTCTCGTGGGCTCGGAGATGTG	CTTAGCAA	TTGCTAAG
	31	v2_Ad2.31_ATAAGTTA	oAG282	CAAGCAGAAGACGGCATACGAGATTAACTTATGTCTCGTGGGCTCGGAGATGTG	TAACTTAT	ATAAGTTA
	32	v2_Ad2.32_ATCACTCG	oAG283	CAAGCAGAAGACGGCATACGAGATCGAGTGATGTCTCGTGGGCTCGGAGATGTG	CGAGTGAT	ATCACTCG
	33	v2_Ad2.33_GTTAACAG	oAG284	CAAGCAGAAGACGGCATACGAGATCTGTTAACGTCTCGTGGGCTCGGAGATGTG	CTGTTAAC	GTTAACAG
	34	v2_Ad2.34_AATGGTAG	oAG285	CAAGCAGAAGACGGCATACGAGATCTACCATTGTCTCGTGGGCTCGGAGATGTG	CTACCATT	AATGGTAG
	35	v2_Ad2.35_GAGCACGT	oAG286	CAAGCAGAAGACGGCATACGAGATACGTGCTCGTCTCGTGGGCTCGGAGATGTG	ACGTGCTC	GAGCACGT
	36	v2_Ad2.36_TTTCGTCA	oAG287	CAAGCAGAAGACGGCATACGAGATTGACGAAAGTCTCGTGGGCTCGGAGATGTG	TGACGAAA	TTTCGTCA
	37	v2_Ad2.37_CAAGAATT	oAG288	CAAGCAGAAGACGGCATACGAGATAATTCTTGGTCTCGTGGGCTCGGAGATGTG	AATTCTTG	CAAGAATT
	38	v2_Ad2.38_GAAATGCC	oAG289	CAAGCAGAAGACGGCATACGAGATGGCATTTCGTCTCGTGGGCTCGGAGATGTG	GGCATTTC	GAAATGCC
	39	v2_Ad2.39_AACGCCAT	oAG290	CAAGCAGAAGACGGCATACGAGATATGGCGTTGTCTCGTGGGCTCGGAGATGTG	ATGGCGTT	AACGCCAT
	40	v2_Ad2.40_CCTCGCAG	oAG291	CAAGCAGAAGACGGCATACGAGATCTGCGAGGGTCTCGTGGGCTCGGAGATGTG	CTGCGAGG	CCTCGCAG
	41	v2_Ad2.41_TACACCTC	oAG292	CAAGCAGAAGACGGCATACGAGATGAGGTGTAGTCTCGTGGGCTCGGAGATGTG	GAGGTGTA	TACACCTC
	42	v2_Ad2.42_GGTCATTT	oAG293	CAAGCAGAAGACGGCATACGAGATAAATGACCGTCTCGTGGGCTCGGAGATGTG	AAATGACC	GGTCATTT
	43	v2_Ad2.43_CAATCTTA	oAG294	CAAGCAGAAGACGGCATACGAGATTAAGATTGGTCTCGTGGGCTCGGAGATGTG	TAAGATTG	CAATCTTA
	44	v2_Ad2.44_TGTGCCTT	oAG295	CAAGCAGAAGACGGCATACGAGATAAGGCACAGTCTCGTGGGCTCGGAGATGTG	AAGGCACA	TGTGCCTT
	45	v2_Ad2.45_TCTTATTA	oAG296	CAAGCAGAAGACGGCATACGAGATTAATAAGAGTCTCGTGGGCTCGGAGATGTG	TAATAAGA	TCTTATTA
	46	v2_Ad2.46_GACTTAGT	oAG297	CAAGCAGAAGACGGCATACGAGATACTAAGTCGTCTCGTGGGCTCGGAGATGTG	ACTAAGTC	GACTTAGT
	47	v2_Ad2.47_AGACCAGC	oAG298	CAAGCAGAAGACGGCATACGAGATGCTGGTCTGTCTCGTGGGCTCGGAGATGTG	GCTGGTCT	AGACCAGC
	48	v2_Ad2.48_AAATACAG	oAG299	CAAGCAGAAGACGGCATACGAGATCTGTATTTGTCTCGTGGGCTCGGAGATGTG	CTGTATTT	AAATACAG
	49	v2_Ad2.49_TTATGAAA	oAG300	CAAGCAGAAGACGGCATACGAGATTTTCATAAGTCTCGTGGGCTCGGAGATGTG	TTTCATAA	TTATGAAA
	50	v2_Ad2.50_CTTGGGTC	oAG301	CAAGCAGAAGACGGCATACGAGATGACCCAAGGTCTCGTGGGCTCGGAGATGTG	GACCCAAG	CTTGGGTC
	51	v2_Ad2.51_CCAAATAA	oAG302	CAAGCAGAAGACGGCATACGAGATTTATTTGGGTCTCGTGGGCTCGGAGATGTG	TTATTTGG	CCAAATAA
	52	v2_Ad2.52_GCGTTAAA	oAG303	CAAGCAGAAGACGGCATACGAGATTTTAACGCGTCTCGTGGGCTCGGAGATGTG	TTTAACGC	GCGTTAAA
	53	v2_Ad2.53_CATCCTGT	oAG304	CAAGCAGAAGACGGCATACGAGATACAGGATGGTCTCGTGGGCTCGGAGATGTG	ACAGGATG	CATCCTGT
	54	v2_Ad2.54_GGAGTAAG	oAG305	CAAGCAGAAGACGGCATACGAGATCTTACTCCGTCTCGTGGGCTCGGAGATGTG	CTTACTCC	GGAGTAAG
	55	v2_Ad2.55_GACGCTCC	oAG306	CAAGCAGAAGACGGCATACGAGATGGAGCGTCGTCTCGTGGGCTCGGAGATGTG	GGAGCGTC	GACGCTCC
	56	v2_Ad2.56_TTCGCGGC	oAG307	CAAGCAGAAGACGGCATACGAGATGCCGCGAAGTCTCGTGGGCTCGGAGATGTG	GCCGCGAA	TTCGCGGC
	57	v2_Ad2.57_CGGTTCCC	oAG308	CAAGCAGAAGACGGCATACGAGATGGGAACCGGTCTCGTGGGCTCGGAGATGTG	GGGAACCG	CGGTTCCC
	58	v2_Ad2.58_ACCGGCTA	oAG309	CAAGCAGAAGACGGCATACGAGATTAGCCGGTGTCTCGTGGGCTCGGAGATGTG	TAGCCGGT	ACCGGCTA
	59	v2_Ad2.59_CTCATGGG	oAG310	CAAGCAGAAGACGGCATACGAGATCCCATGAGGTCTCGTGGGCTCGGAGATGTG	CCCATGAG	CTCATGGG
	60	v2_Ad2.60_TTTAATGC	oAG311	CAAGCAGAAGACGGCATACGAGATGCATTAAAGTCTCGTGGGCTCGGAGATGTG	GCATTAAA	TTTAATGC
	61	v2_Ad2.61_AAACGGTC	oAG312	CAAGCAGAAGACGGCATACGAGATGACCGTTTGTCTCGTGGGCTCGGAGATGTG	GACCGTTT	AAACGGTC
	62	v2_Ad2.62_GATCCAAA	oAG313	CAAGCAGAAGACGGCATACGAGATTTTGGATCGTCTCGTGGGCTCGGAGATGTG	TTTGGATC	GATCCAAA
	63	v2_Ad2.63_ATGATGAT	oAG314	CAAGCAGAAGACGGCATACGAGATATCATCATGTCTCGTGGGCTCGGAGATGTG	ATCATCAT	ATGATGAT
	64	v2_Ad2.64_CCAACACG	oAG315	CAAGCAGAAGACGGCATACGAGATCGTGTTGGGTCTCGTGGGCTCGGAGATGTG	CGTGTTGG	CCAACACG
	65	v2_Ad2.65_TAACAACA	oAG316	CAAGCAGAAGACGGCATACGAGATTGTTGTTAGTCTCGTGGGCTCGGAGATGTG	TGTTGTTA	TAACAACA
	66	v2_Ad2.66_GGTAAACC	oAG317	CAAGCAGAAGACGGCATACGAGATGGTTTACCGTCTCGTGGGCTCGGAGATGTG	GGTTTACC	GGTAAACC
	67	v2_Ad2.67_CATCGACC	oAG318	CAAGCAGAAGACGGCATACGAGATGGTCGATGGTCTCGTGGGCTCGGAGATGTG	GGTCGATG	CATCGACC
	68	v2_Ad2.68_ATGGGAAC	oAG319	CAAGCAGAAGACGGCATACGAGATGTTCCCATGTCTCGTGGGCTCGGAGATGTG	GTTCCCAT	ATGGGAAC
	69	v2_Ad2.69_CGGCCAAT	oAG320	CAAGCAGAAGACGGCATACGAGATATTGGCCGGTCTCGTGGGCTCGGAGATGTG	ATTGGCCG	CGGCCAAT
	70	v2_Ad2.70_GGGAATGA	oAG321	CAAGCAGAAGACGGCATACGAGATTCATTCCCGTCTCGTGGGCTCGGAGATGTG	TCATTCCC	GGGAATGA
	71	v2_Ad2.71_GTATTCGG	oAG322	CAAGCAGAAGACGGCATACGAGATCCGAATACGTCTCGTGGGCTCGGAGATGTG	CCGAATAC	GTATTCGG
	72	v2_Ad2.72_TCAGCTAT	oAG323	CAAGCAGAAGACGGCATACGAGATATAGCTGAGTCTCGTGGGCTCGGAGATGTG	ATAGCTGA	TCAGCTAT
	73	v2_Ad2.73_ATTTATCT	oAG324	CAAGCAGAAGACGGCATACGAGATAGATAAATGTCTCGTGGGCTCGGAGATGTG	AGATAAAT	ATTTATCT
	74	v2_Ad2.74_ACAGTTGC	oAG325	CAAGCAGAAGACGGCATACGAGATGCAACTGTGTCTCGTGGGCTCGGAGATGTG	GCAACTGT	ACAGTTGC
	75	v2_Ad2.75_CCCGAGAT	oAG326	CAAGCAGAAGACGGCATACGAGATATCTCGGGGTCTCGTGGGCTCGGAGATGTG	ATCTCGGG	CCCGAGAT
	76	v2_Ad2.76_TAATGTCT	oAG327	CAAGCAGAAGACGGCATACGAGATAGACATTAGTCTCGTGGGCTCGGAGATGTG	AGACATTA	TAATGTCT
	77	v2_Ad2.77_GCCAATTC	oAG328	CAAGCAGAAGACGGCATACGAGATGAATTGGCGTCTCGTGGGCTCGGAGATGTG	GAATTGGC	GCCAATTC
	78	v2_Ad2.78_CGCCGTGC	oAG329	CAAGCAGAAGACGGCATACGAGATGCACGGCGGTCTCGTGGGCTCGGAGATGTG	GCACGGCG	CGCCGTGC
	79	v2_Ad2.79_CTGACCGA	oAG330	CAAGCAGAAGACGGCATACGAGATTCGGTCAGGTCTCGTGGGCTCGGAGATGTG	TCGGTCAG	CTGACCGA
	80	v2_Ad2.80_CATTTCGA	oAG331	CAAGCAGAAGACGGCATACGAGATTCGAAATGGTCTCGTGGGCTCGGAGATGTG	TCGAAATG	CATTTCGA
	81	v2_Ad2.81_GCTTGCCA	oAG332	CAAGCAGAAGACGGCATACGAGATTGGCAAGCGTCTCGTGGGCTCGGAGATGTG	TGGCAAGC	GCTTGCCA
	82	v2_Ad2.82_TTCTACCA	oAG333	CAAGCAGAAGACGGCATACGAGATTGGTAGAAGTCTCGTGGGCTCGGAGATGTG	TGGTAGAA	TTCTACCA
	83	v2_Ad2.83_ACGTGACG	oAG334	CAAGCAGAAGACGGCATACGAGATCGTCACGTGTCTCGTGGGCTCGGAGATGTG	CGTCACGT	ACGTGACG
	84	v2_Ad2.84_TGTCCGCG	oAG335	CAAGCAGAAGACGGCATACGAGATCGCGGACAGTCTCGTGGGCTCGGAGATGTG	CGCGGACA	TGTCCGCG
	85	v2_Ad2.85_TTAAACTT	oAG336	CAAGCAGAAGACGGCATACGAGATAAGTTTAAGTCTCGTGGGCTCGGAGATGTG	AAGTTTAA	TTAAACTT
	86	v2_Ad2.86_ACCACAAC	oAG337	CAAGCAGAAGACGGCATACGAGATGTTGTGGTGTCTCGTGGGCTCGGAGATGTG	GTTGTGGT	ACCACAAC
	87	v2_Ad2.87_GCCTCTGG	oAG338	CAAGCAGAAGACGGCATACGAGATCCAGAGGCGTCTCGTGGGCTCGGAGATGTG	CCAGAGGC	GCCTCTGG
	88	v2_Ad2.88_TCGCCCAC	oAG339	CAAGCAGAAGACGGCATACGAGATGTGGGCGAGTCTCGTGGGCTCGGAGATGTG	GTGGGCGA	TCGCCCAC
	89	v2_Ad2.89_CACTAGGC	oAG340	CAAGCAGAAGACGGCATACGAGATGCCTAGTGGTCTCGTGGGCTCGGAGATGTG	GCCTAGTG	CACTAGGC
	90	v2_Ad2.90_TCGAAGCC	oAG341	CAAGCAGAAGACGGCATACGAGATGGCTTCGAGTCTCGTGGGCTCGGAGATGTG	GGCTTCGA	TCGAAGCC
	91	v2_Ad2.91_GCATGTAC	oAG342	CAAGCAGAAGACGGCATACGAGATGTACATGCGTCTCGTGGGCTCGGAGATGTG	GTACATGC	GCATGTAC
	92	v2_Ad2.92_GTTCGAGT	oAG343	CAAGCAGAAGACGGCATACGAGATACTCGAACGTCTCGTGGGCTCGGAGATGTG	ACTCGAAC	GTTCGAGT
	93	v2_Ad2.93_CCGGGCGC	oAG344	CAAGCAGAAGACGGCATACGAGATGCGCCCGGGTCTCGTGGGCTCGGAGATGTG	GCGCCCGG	CCGGGCGC
	94	v2_Ad2.94_AGATTTAA	oAG345	CAAGCAGAAGACGGCATACGAGATTTAAATCTGTCTCGTGGGCTCGGAGATGTG	TTAAATCT	AGATTTAA
	95	v2_Ad2.95_CACCATTG	oAG346	CAAGCAGAAGACGGCATACGAGATCAATGGTGGTCTCGTGGGCTCGGAGATGTG	CAATGGTG	CACCATTG
	96	v2_Ad2.96_AATAAGAC	oAG347	CAAGCAGAAGACGGCATACGAGATGTCTTATTGTCTCGTGGGCTCGGAGATGTG	GTCTTATT	AATAAGAC
		i5 universal		AATGATACGGCGACCACCGAGATCTACACTAGATCGCTCGTCGGCAGCGTCAGATGTGTAT
