# Supplementary material for: The AAV capsid can influence the epigenetic marking of rAAV delivered episomal genomes in a species dependent manner
Source: Nat Commun. 2023 Apr 28;14:2448. doi: 10.1038/s41467-023-38106-3 (PMC10147666; doi:10.1038/s41467-023-38106-3)
Supplement: Supplementary file 8 — Source Data [file 41467_2023_38106_MOESM8_ESM.zip › Source Data File 1.xlsx]

## Sheet: Fig. 1a
	Huh7			Hepa1-6
LK03	86081	20083.7	21580.5	416	203.03	1115.42
DJ	136278	25099.5	21296.3	32375	22845.3	63569.2

## Sheet: Fig. 1b
	Huh7			Hepa1-6
LK03	0.04429	0.02612	0.04238	0.00064	0.00023	0.0007
DJ	0.03655	0.04398	0.02984	0.00809	0.00671	0.00865

## Sheet: Fig. 1c
	Huh7			Hepa1-6
LK03	95.8425	83.8436	87.5374	97.1638	112.438	120.201
DJ	224.967	202.001	224.403	182.5	220.281	223.298

## Sheet: Fig. 1d
	Huh7			Hepa1-6
LK03	28.8915	24.5919	153.195	28.3496	16.0045	45.3855
DJ	493.732	1028.02	615.911	508.378	394.05	769.878

## Sheet: Fig. 1e
	- DNaseI		+ DNaseI
Purified LK03	378000000	406000000	382000000	421000000
Huh7	170000000	190000000	107000000	97102703
Hepa1-6	104000000	110000000	51909837	51038560

## Sheet: Fig. 1f
	LK03					DJ
Day 3	17.2	16	32	21.67	15.33	4287.6	3892.67	7651.2	6021.5	6787.6

## Sheet: Fig. 1g
	LK03					DJ
Day 3	0.000236	0.000306	0.00302	0.00027	0.000547	0.0184	0.0222	0.0268	0.0195	0.0269

## Sheet: Fig. 1h
	LK03					DJ
Day 3	88.6855	450.795	521.77	118.842	275.134	281.283	131.479	974.392	123.702	275.701

## Sheet: Fig. 1i
	LK03					DJ
Day 3	1.66098	2.45134	1.47224	1.90388	1.45202	5.71926	6.07515	4.12912	6.3767	6.27052

## Sheet: Fig. 1j
Uncropped Southern Blot Image for Fig. 1j

[truncated: 57 more sheets: Fig. 2b_H3K4me3, Fig. 2b_H3K27ac, Fig. 2c_H3K9me3, Fig. 2c_H3K27me3, Fig. 3a, Fig. 3b, Fig. 3c, Fig. 3d_H3K4me3, Fig. 3d_H3K27ac, Fig. 3f, Fig. 3g, Fig. 3h, Fig. 3i_H3K4me3, Fig. 3i_H3K27ac, Fig. 4b, Fig. 4c, Fig. 4d, Supp. Fig. 1a, Supp. Fig. 1b, Supp. Fig. 1c …]
