# Supplementary material for: The AAV capsid can influence the epigenetic marking of rAAV delivered episomal genomes in a species dependent manner
Source: Nat Commun. 2023 Apr 28;14:2448. doi: 10.1038/s41467-023-38106-3 (PMC10147666; doi:10.1038/s41467-023-38106-3)
Supplement: Supplementary file 8 — Source Data [file 41467_2023_38106_MOESM8_ESM.zip › Source Data File 2.xlsx]

## Sheet: Fig. 1a
Column A	Huh7
vs.	vs.
Column B	Hepa1-6
Test details
Test name	Unpaired t test with Welch correction
Variance assumption	Individual variance for each group
Multiple comparisons	False Discovery Rate (FDR)
Method	Two-stage step-up (Benjamini, Krieger, and Yekutieli)
Desired FDR (Q)	1.00%
Number of tests performed	2
Number of rows omitted	0
	Discovery?	P value	Mean of Huh7	Mean of Hepa1-6	Difference	SE of difference	t ratio	df	q value
LK03	No	0.193229	42582	578.2	42004	21756	1.931	2.001	0.390323
DJ	No	0.636682	60891	39597	21295	39664	0.5369	2.421	0.643049

## Sheet: Fig. 1b
Column A	Huh7
vs.	vs.
Column B	Hepa1-6
Test details
Test name	Unpaired t test with Welch correction
Variance assumption	Individual variance for each group
Multiple comparisons	False Discovery Rate (FDR)
Method	Two-stage step-up (Benjamini, Krieger, and Yekutieli)
Desired FDR (Q)	1.00%
Number of tests performed	2
Number of rows omitted	0
	Discovery?	P value	Mean of Huh7	Mean of Hepa1-6	Difference	SE of difference	t ratio	df	q value
LK03	No	0.023275	0.0376	0.0005233	0.03707	0.005767	6.429	2.003	0.023507
DJ	No	0.017708	0.03679	0.007817	0.02897	0.004124	7.025	2.08	0.023507

## Sheet: Fig. 1c
Column A	Huh7
vs.	vs.
Column B	Hepa1-6
Test details
Test name	Unpaired t test with Welch correction
Variance assumption	Individual variance for each group
Multiple comparisons	False Discovery Rate (FDR)
Method	Two-stage step-up (Benjamini, Krieger, and Yekutieli)
Desired FDR (Q)	1.00%
Number of tests performed	2
Number of rows omitted	0
	Discovery?	P value	Mean of Huh7	Mean of Hepa1-6	Difference	SE of difference	t ratio	df	q value
LK03	No	0.071352	89.07	109.9	-20.86	7.641	2.73	3.022	0.14413
DJ	No	0.614448	217.1	208.7	8.431	15.15	0.5565	3.196	0.620592

## Sheet: Fig. 1d
Column A	Huh7
vs.	vs.
Column B	Hepa1-6
Test details
Test name	Unpaired t test with Welch correction
Variance assumption	Individual variance for each group
Multiple comparisons	False Discovery Rate (FDR)
Method	Two-stage step-up (Benjamini, Krieger, and Yekutieli)
Desired FDR (Q)	1.00%
Number of tests performed	2
Number of rows omitted	0
	Discovery?	P value	Mean of Huh7	Mean of Hepa1-6	Difference	SE of difference	t ratio	df	q value
LK03	No	0.454277	68.89	29.91	38.98	43.02	0.9061	2.163	0.483442
DJ	No	0.478655	712.6	557.4	155.1	196.2	0.7906	3.547	0.483442

## Sheet: Fig. 1e
Column A	- DNaseI
vs.	vs.
Column B	+ DNaseI
Test details
Test name	Unpaired t test with Welch correction
Variance assumption	Individual variance for each group
Multiple comparisons	False Discovery Rate (FDR)
Method	Two-stage step-up (Benjamini, Krieger, and Yekutieli)
Desired FDR (Q)	1.00%
Number of tests performed	3
Number of rows omitted	0
	Discovery?	P value	Mean of - DNaseI	Mean of + DNaseI	Difference	SE of difference	t ratio	df	q value
Purified LK03	No	0.733921	392000000	401500000	-9500000	24005208	0.3957	1.814	0.74126
Huh7	No	0.042553	180000000	102051352	77948649	11157469	6.986	1.462	0.064467
Hepa1-6	No	0.030983	107000000	51474199	55525802	3031465	18.32	1.042	0.064467

## Sheet: Fig. 1f
Column B	DJ
vs.	vs.
Column A	LK03
Unpaired t test with Welch's correction
P value	0.0014
P value summary	**
Significantly different (P < 0.05)?	Yes
One- or two-tailed P value?	Two-tailed
Welch-corrected t, df	t=7.934, df=4.000
How big is the difference?
Mean of column A	20.44
Mean of column B	5728
Difference between means (B - A) ± SEM	5708 ± 719.4
95% confidence interval	3710 to 7705
R squared (eta squared)	0.9402
F test to compare variances
F, DFn, Dfd	54060, 4, 4
P value	<0.0001
P value summary	****
Significantly different (P < 0.05)?	Yes
Data analyzed
Sample size, column A	5
Sample size, column B	5

## Sheet: Fig. 1g
Column B	DJ
vs.	vs.
Column A	LK03
Unpaired t test with Welch's correction
P value	0.0001
P value summary	***
Significantly different (P < 0.05)?	Yes
One- or two-tailed P value?	Two-tailed
Welch-corrected t, df	t=11.76, df=4.726
How big is the difference?
Mean of column A	0.0008758
Mean of column B	0.02276
Difference between means (B - A) ± SEM	0.02188 ± 0.001860
95% confidence interval	0.01702 to 0.02675
R squared (eta squared)	0.967
F test to compare variances
F, DFn, Dfd	10.92, 4, 4
P value	0.0399
P value summary	*
Significantly different (P < 0.05)?	Yes
Data analyzed
Sample size, column A	5
Sample size, column B	5

## Sheet: Fig. 1h
Column B	DJ
vs.	vs.
Column A	LK03
Unpaired t test with Welch's correction
P value	0.7251
P value summary	ns
Significantly different (P < 0.05)?	No
One- or two-tailed P value?	Two-tailed
Welch-corrected t, df	t=0.3680, df=6.201
How big is the difference?
Mean of column A	291
Mean of column B	357.3
Difference between means (B - A) ± SEM	66.27 ± 180.1
95% confidence interval	-370.9 to 503.4
R squared (eta squared)	0.02137
F test to compare variances
F, DFn, Dfd	3.334, 4, 4
P value	0.2703
P value summary	ns
Significantly different (P < 0.05)?	No
Data analyzed
Sample size, column A	5
Sample size, column B	5

## Sheet: Fig. 1i
Column B	DJ
vs.	vs.
Column A	LK03
Unpaired t test with Welch's correction
P value	0.0002
P value summary	***
Significantly different (P < 0.05)?	Yes
One- or two-tailed P value?	Two-tailed
Welch-corrected t, df	t=8.700, df=5.547
How big is the difference?
Mean of column A	1.788
Mean of column B	5.714
Difference between means (B - A) ± SEM	3.926 ± 0.4513
95% confidence interval	2.800 to 5.053
R squared (eta squared)	0.9317
F test to compare variances
F, DFn, Dfd	4.971, 4, 4
P value	0.1495
P value summary	ns
Significantly different (P < 0.05)?	No
Data analyzed
Sample size, column A	5
Sample size, column B	5

## Sheet: Fig. 2b_H3K4me3
Compare cell means regardless of rows and columns
Number of families	1
Number of comparisons per family	6
Alpha	0.05
Tukey's multiple comparisons test	Predicted (LS) mean diff.	95.00% CI of diff.	Below threshold?	Summary	Adjusted P Value
H:DJ vs. H:LK	-0.652	-1.512 to 0.2078	No	ns	0.1699
H:DJ vs. M:DJ	-0.2228	-1.216 to 0.7701	No	ns	0.913
H:DJ vs. M:LK	0.3565	-0.5033 to 1.216	No	ns	0.6337
H:LK vs. M:DJ	0.4292	-0.4306 to 1.289	No	ns	0.4906
H:LK vs. M:LK	1.009	0.3065 to 1.711	Yes	**	0.0046
M:DJ vs. M:LK	0.5793	-0.2805 to 1.439	No	ns	0.2494
Test details	Predicted (LS) mean 1	Predicted (LS) mean 2	Predicted (LS) mean diff.	SE of diff.	N1	N2	q	DF
H:DJ vs. H:LK	1.04	1.692	-0.652	0.2958	3	6	3.117	14
H:DJ vs. M:DJ	1.04	1.263	-0.2228	0.3416	3	3	0.9224	14
H:DJ vs. M:LK	1.04	0.6834	0.3565	0.2958	3	6	1.704	14
H:LK vs. M:DJ	1.692	1.263	0.4292	0.2958	6	3	2.052	14
H:LK vs. M:LK	1.692	0.6834	1.009	0.2415	6	6	5.905	14
M:DJ vs. M:LK	1.263	0.6834	0.5793	0.2958	3	6	2.77	14

[truncated: 55 more sheets: Fig. 2b_H3K27ac, Fig. 2b_H3K9me3, Fig. 2b_H3K27me3, Fig. 3a, Fig. 3b, Fig. 3c, Fig 3d_H3K4me3, Fig. 3d_H3K27ac, Fig. 3f, Fig. 3g, Fig. 3h, Fig. 3i_H3K4me3, Fig. 3i_H3K27ac, Supp. Fig. 1a, Supp. Fig. 1b, Supp. Fig. 1c, Supp. Fig. 1d, Supp. Fig. 1e, Supp. Fig. 1f, Supp. Fig. 1g …]
